# Supplementary material for: Oxyplasma meridianum gen. nov., sp. nov., an extremely acidophilic organotrophic member of the order Thermoplasmatales
Source: Int J Syst Evol Microbiol. 2024 Aug 27;74(8):006499. doi: 10.1099/ijsem.0.006499 (PMC11349054; doi:10.1099/ijsem.0.006499)
Supplement: Uncited Table S1. [file ijsem-74-06499-s001.xlsx]

## Sheet: Sheet1
Table S1. Genes of main metabolic pathways in Oxyplasma meridianum M1
KEGG Entry	GenBank ID_Protein ID_Locus tag	Name of product/enzyme [EC Number]
Citrate Cycle (TCA)
K01647	CP133772.1_prot_WYY00820.1_1405	citrate synthase [EC:2.3.3.1]
K01647	CP133772.1_prot_WYY01065.1_1661	citrate synthase [EC:2.3.3.1]
K01681	CP133772.1_prot_WYY01039.1_1635	aconitate hydratase [EC:4.2.1.3]
K00031	CP133772.1_prot_WYY00224.1_784	isocitrate dehydrogenase [EC:1.1.1.42]
K00031	CP133772.1_prot_WYY01086.1_1682	isocitrate dehydrogenase [EC:1.1.1.42]
K00174	CP133772.1_prot_WYY00441.1_1011	2-oxoglutarate/2-oxoacid ferredoxin oxidoreductase subunit alpha [EC:1.2.7.3 1.2.7.11]
K00174	CP133772.1_prot_WYY00862.1_1447	2-oxoglutarate/2-oxoacid ferredoxin oxidoreductase subunit alpha [EC:1.2.7.3 1.2.7.11]
K00175	CP133772.1_prot_WYY00442.1_1012	2-oxoglutarate/2-oxoacid ferredoxin oxidoreductase subunit beta [EC:1.2.7.3 1.2.7.11]
K00175	CP133772.1_prot_WYY00861.1_1446	2-oxoglutarate/2-oxoacid ferredoxin oxidoreductase subunit beta [EC:1.2.7.3 1.2.7.11]
K01902	CP133772.1_prot_WYX99985.1_534	succinyl-CoA synthetase alpha subunit [EC:6.2.1.5]
K01903	CP133772.1_prot_WYX99984.1_533	succinyl-CoA synthetase beta subunit [EC:6.2.1.5]
K00239	CP133772.1_prot_WYX99810.1_354	succinate dehydrogenase flavoprotein subunit [EC:1.3.5.1]
K00240	CP133772.1_prot_WYX99811.1_355	succinate dehydrogenase iron-sulfur subunit [EC:1.3.5.1]
K01679	CP133772.1_prot_WYY00864.1_1449	fumarate hydratase, class II [EC:4.2.1.2]/Aspartate ammonia-lyase
K00024	CP133772.1_prot_WYY00558.1_1136	malate dehydrogenase [EC:1.1.1.37]
Gluconeogenesis
K01006	CP133772.1_prot_WYY00609.1_1188	pyruvate, orthophosphate dikinase [EC:2.7.9.1]
K01596	CP133772.1_prot_WYY00240.1_782	phosphoenolpyruvate carboxykinase (GTP) [EC:4.1.1.32]
K01689	CP133772.1_prot_WYX99806.1_340	enolase 1/2/3 [EC:4.2.1.11]
K15634	CP133772.1_prot_WYY00539.1_1082	2,3-bisphosphoglycerate-dependent phosphoglycerate mutase [EC:5.4.2.11]
K15635	CP133772.1_prot_WYX99844.1_389	2,3-bisphosphoglycerate-independent phosphoglycerate mutase [EC:5.4.2.12]
K00927	CP133772.1_prot_WYY00636.1_1179	phosphoglycerate kinase [EC:2.7.2.3]
K00150	CP133772.1_prot_WYY00813.1_1356	glyceraldehyde-3-phosphate dehydrogenase (NAD(P)+) (phosphorylating) [EC:1.2.1.59]
K01803	CP133772.1_prot_WYY00704.1_1247	triosephosphate isomerase (TIM) [EC:5.3.1.1]
K01622	CP133772.1_prot_WYY00432.1_974	fructose 1,6-bisphosphate aldolase/phosphatase [EC:4.1.2.13 3.1.3.11]
K15916	CP133772.1_prot_WYY00419.1_961	glucose/mannose-6-phosphate isomerase [EC:5.3.1.9 5.3.1.8]
K15778	CP133772.1_prot_WYX99853.1_387	phosphomannomutase / phosphoglucomutase [EC:5.4.2.8 5.4.2.2]
Non-phosphorylative ED (Entner-Doudoroff Pathway)
K18124	CP133772.1_prot_WYY00269.1_834	glucose/galactose 1-dehydrogenase (NADP+) [EC:1.1.1.360]
K05308	CP133772.1_prot_WYY01031.1_1577	gluconate/galactonate dehydratase [EC:4.2.1.140]
K18127	CP133772.1_prot_WYX99698.1_236	2-dehydro-3-deoxy-D-gluconate aldolase [EC:4.1.2.51]
K18127	CP133772.1_prot_WYX99956.1_502	2-dehydro-3-deoxy-D-gluconate aldolase [EC:4.1.2.51]
K18128	CP133772.1_prot_WYX99769.1_312	D-glyceraldehyde dehydrogenase (NADP+) [EC:1.2.1.89]
K18128	CP133772.1_prot_WYY01101.1_1697	D-glyceraldehyde dehydrogenase (NADP+) [EC:1.2.1.89]
K11529	CP133772.1_prot_WYY00256.1_820	glycerate 2-kinase [EC:2.7.1.165]
K01689	CP133772.1_prot_WYX99806.1_340	enolase 1/2/3 [EC:4.2.1.11]
K00873	CP133772.1_prot_WYX99770.1_313	pyruvate kinase [EC:2.7.1.40]
K00161	CP133772.1_prot_WYY00935.1_1526	pyruvate dehydrogenase E1 component subunit alpha [EC:1.2.4.1]
K00162	CP133772.1_prot_WYY00936.1_1527	pyruvate dehydrogenase E1 component subunit beta [EC:1.2.4.1]
Pentose phosphate pathway
K15916	CP133772.1_prot_WYY00419.1_989	glucose/mannose-6-phosphate isomerase [EC:5.3.1.9 5.3.1.8]
K01622	CP133772.1_prot_WYY00432.1_1002	fructose 1,6-bisphosphate aldolase/phosphatase [EC:4.1.2.13 3.1.3.11]
K00615	CP133772.1_prot_WYY00280.1_845	transketolase [EC:2.2.1.1]
K00615	CP133772.1_prot_WYY00281.1_846	transketolase [EC:2.2.1.1]
K00616	CP133772.1_prot_WYY00279.1_844	transaldolase [EC:2.2.1.2]
K01783	CP133772.1_prot_WYX99484.1_15	ribulose-phosphate 3-epimerase [EC:5.1.3.1]
K01807	CP133772.1_prot_WYY00302.1_868	ribose 5-phosphate isomerase A [EC:5.3.1.6]
K00948	CP133772.1_prot_WYY01018.1_1613	ribose-phosphate pyrophosphokinase [EC:2.7.6.1]
K15778	CP133772.1_prot_WYX99853.1_398	phosphomannomutase / phosphoglucomutase [EC:5.4.2.8 5.4.2.2]

## Sheet: Sheet2
Table S2. Pairwise comparisons of M1 genome vs. type strain genomes.
Query strain	Subject strain	dDDH (d4, in %)	C.I. (d4, in %)
'M1'	Thermoplasma acidophilum DSM 1728	37.2	[34.8 - 39.7]
'M1'	Cuniculiplasma divulgatum VKM B-2941	35.9	[33.5 - 38.4]
'M1'	Thermogymnomonas acidicola JCM 13583	34.9	[32.4 - 37.4]
'M1'	Thermoplasma volcanium GSS1	32.1	[29.7 - 34.6]
'M1'	Picrophilus torridus DSM 9790	20.5	[18.2 - 22.9]
'M1'	Picrophilus oshimae DSM 9789	20.5	[18.3 - 22.9]
'M1'	Candidatus Aciduliprofundum boonei T469	20.2	[18.0 - 22.6]
'M1'	Acidiplasma cupricumulans BH2	20.2	[18.0 - 22.6]
'M1'	Acidiplasma aeolicum DSM 18409	20	[17.8 - 22.5]
'M1'	Ferroplasma acidarmanus Fer1	19.9	[17.7 - 22.3]
'M1'	Ferroplasma acidiphilum DSM 12658	19.8	[17.6 - 22.2]
C.I. (confidence intervals)

## Sheet: Sheet3
Table S3. Average Nucleotide Identity calculation between genomes of M1 and Thermoplasmatales archaea
	ANIb		ANIm
	A<=>B	B<=>A	A<=>B	B<=>A
Oxiplasma_meridianum_M1.fasta (A)	*	*	*	*
(B):
Acidiplasma aeolicum VT [T]	64.64 [22.11]	65.06 [20.54]	87.23 [0.27]	87.23 [0.25]
Thermoplasma volcanium GSS1 [T]	64.96 [22.54]	64.79 [23.71]	88.81 [0.35]	88.81 [0.37]
Picrophilus oshimae DSM 9790 [T]	64.72 [21.71]	64.87 [22.19]	88.65 [0.26]	88.65 [0.28]
Thermogymnomonas acidicola JCM 13583 [T]	65.50 [21.68]	65.72 [18.85]	88.83 [0.40]	88.83 [0.33]
Thermoplasma acidophilum DSM1728 [T]	64.81 [22.60]	64.94 [23.57]	88.74 [0.27]	88.74 [0.29]
Acidiplasma cupricumulans JCM 13668 = DSM 16651 [T]	64.89 [22.25]	65.42 [20.44]	87.15 [0.27]	87.15 [0.25]
Cuniculiplasma divulgatum S5(T) (=JCM 30642; =VKM B-2941) [T]	65.29 [25.34]	65.12 [22.26]	90.57 [0.29]	90.57 [0.25]
Ferroplasma acidiphilum Y [T]	64.41 [23.76]	64.51 [21.09]	88.20 [0.25]	88.20 [0.23]
ANIb - Average nucleotide identity calculation based on BLAST+
ANIm - Average nucleotide identity calculation based on MUMmer.
